# Supplementary material for: Lipidomic Analysis of Liver and Adipose Tissue in a High-Fat Diet-Induced Non-Alcoholic Fatty Liver Disease Mice Model Reveals Alterations in Lipid Metabolism by Weight Loss and Aerobic Exercise
Source: Molecules. 2024 Mar 27;29(7):1494. doi: 10.3390/molecules29071494 (PMC11013466; doi:10.3390/molecules29071494)
Supplement: Supplementary file 1 [file molecules-29-01494-s001.zip]

Archive with 2 entries (2 files):
- Supplementary Figures_final.pdf
- Supplementary Tables_final.pdf
